# Supplementary material for: Synergistic Catalysis in Heterobimetallic Complexes for Homogeneous Carbon Dioxide Hydrogenation
Source: Molecules. 2023 Mar 12;28(6):2574. doi: 10.3390/molecules28062574 (PMC10059594; doi:10.3390/molecules28062574)
Supplement: Supplementary file 1 [file molecules-28-02574-s001.zip]

Archive with 1 entries (1 files):
- molecules-2257547-supplementary.pdf
